# Supplementary material for: Sequence division and coal facies research methods of the deep No. 8 coal seam in the Daning-Jixian Block, eastern margin of Ordos basin
Source: Sci Rep. 2025 Dec 18;15:44036. doi: 10.1038/s41598-025-27709-z (PMC12715261; doi:10.1038/s41598-025-27709-z)
Supplement: Supplementary file 1 — Supplementary Material 1 [file 41598_2025_27709_MOESM1_ESM.xlsx]

## Sheet: Supplemental Data 1
Supplemental Data 1 The Measured Microscopic Content of Coal Rock and Corresponding Logging Responses
Sample Number	Sampling Point (m)	Telinite	Collotelinite	Collodetrinite	Corpogelinite	Gelocollinite	Vitrodetrinite	Vitrinite (%)	Fusinite	Semifusinite	Funginite	Secretinite	Macrinite	Micrinite	Inertodetrinite	Inertinite (%)	Test points	TPI	V/I	AC	CN	DEN	GR	RT	SP	Notes
DJ56-04-8#-1	2036.85-2037.13	39.89	33.65	12.29	0.19	0.19	0.76	86.97	2.08	4.73	0.19	0	1.89	0	2.08	10.97	529	9.49187	7.92799	353.937	52.0398	1.4944	92.3226	5127.04	39.5405	Training Dataset
DJ56-04-8#-1	2036.85-2037.13	39.89	33.65	12.29	0.19	0.19	0.76	86.97	2.08	4.73	0.19	0	1.89	0	2.08	10.97	529	9.49187	7.92799	369.232	57.3588	1.3721	73.0957	5325.5	39.2484	Training Dataset
DJ56-04-8#-1	2036.85-2037.13	39.89	33.65	12.29	0.19	0.19	0.76	86.97	2.08	4.73	0.19	0	1.89	0	2.08	10.97	529	9.49187	7.92799	377.563	52.2884	1.3043	50.021	5507.43	38.8933	Testing Dataset
DJ56-05-8#-2	2037.52-2037.77	34.49	32.48	15.88	0	0.36	6.93	90.14	0.55	3.46	0	0	1.28	0.55	2.01	7.85	548	3.45912	11.4828	378.633	49.9759	1.2776	32.8811	5412.21	38.502	Training Dataset
DJ56-05-8#-2	2037.52-2037.77	34.49	32.48	15.88	0	0.36	6.93	90.14	0.55	3.46	0	0	1.28	0.55	2.01	7.85	548	3.45912	11.4828	374.642	51.0863	1.2683	24.3324	5058.32	38.0957	Training Dataset
DJ56-05-8#-2	2037.52-2037.77	34.49	32.48	15.88	0	0.36	6.93	90.14	0.55	3.46	0	0	1.28	0.55	2.01	7.85	548	3.45912	11.4828	372.79	54.2094	1.2684	21.9246	4696.46	37.7005	Training Dataset
DJ56-09-8#-3	2040.27-2040.53	59.57	22.46	2.34	0	1.37	2.15	87.89	1.76	1.57	0	0	0.98	0.2	0.59	5.1	512	11.8904	17.2333	389.346	55.5873	1.2809	26.9906	3466.19	36.4092	Training Dataset
DJ56-09-8#-3	2040.27-2040.53	59.57	22.46	2.34	0	1.37	2.15	87.89	1.76	1.57	0	0	0.98	0.2	0.59	5.1	512	11.8904	17.2333	379.62	55.6315	1.2805	25.3369	3163.84	36.4195	Training Dataset
DJ56-09-8#-3	2040.27-2040.53	59.57	22.46	2.34	0	1.37	2.15	87.89	1.76	1.57	0	0	0.98	0.2	0.59	5.1	512	11.8904	17.2333	372.879	53.4565	1.285	24.7445	2929.96	36.4898	Training Dataset
DJ58-04-8#-4	1973.00-1973.20	22.78	40	20.87	0	0.17	0.7	84.52	2.78	3.83	0	0	3.82	1.57	2.43	14.43	575	3.38205	5.85724	262.826	14.192	1.719	90.129	4704.11	30.293	Training Dataset
DJ58-04-8#-4	1973.00-1973.20	22.78	40	20.87	0	0.17	0.7	84.52	2.78	3.83	0	0	3.82	1.57	2.43	14.43	575	3.38205	5.85724	310.544	24.934	1.507	76.326	4421.95	29.82	Training Dataset
DJ58-06-8#-5	1974.20-1974.40	63.19	14.45	8.09	0	0	1.35	87.08	2.89	4.04	0.19	0	2.51	0.77	1.35	11.75	519	11.7258	7.41106	394.701	49.638	1.303	33.805	3727.65	28.856	Training Dataset
DJ58-06-8#-5	1974.20-1974.40	63.19	14.45	8.09	0	0	1.35	87.08	2.89	4.04	0.19	0	2.51	0.77	1.35	11.75	519	11.7258	7.41106	412.064	51.802	1.277	20.139	3408.7	28.468	Training Dataset
DJ58-08-8#-6	1975.20-1975.35	54.46	20.3	2.28	0.38	1.71	10.25	89.38	0.76	1.9	0	0	0.76	0.38	0.38	4.18	527	4.23739	21.3828	413.13	48.42	1.279	14.553	3128.74	28.139	Training Dataset
DJ58-08-8#-6	1975.20-1975.35	54.46	20.3	2.28	0.38	1.71	10.25	89.38	0.76	1.9	0	0	0.76	0.38	0.38	4.18	527	4.23739	21.3828	409.169	47.162	1.295	20.299	3194.07	28.255	Training Dataset
DJ58-12-8#-7	1977.52-1977.64	77.23	16.04	0.2	0	0	0.59	94.06	1.19	1.39	0	0	0.4	0	0	2.98	505	80.6162	31.5638	386.613	58.354	1.461	94.82	2129.49	42.44	Outlier
DJ58-12-8#-7	1977.52-1977.64	77.23	16.04	0.2	0	0	0.59	94.06	1.19	1.39	0	0	0.4	0	0	2.98	505	80.6162	31.5638	390.229	56.721	1.424	77.584	2385.03	43.152	Outlier
DJ3-4-18-8#-8	2202.18-2202.48	40.73	24.12	4.39	0	0	4.46	73.7	10.88	8.04	0	0	4.85	0.8	1.41	25.98	509	5.17795	2.8368	350.958	51.86	1.574	108.164	1989.81	31.782	Training Dataset
DJ3-4-18-8#-8	2202.18-2202.48	40.73	24.12	4.39	0	0	4.46	73.7	10.88	8.04	0	0	4.85	0.8	1.41	25.98	509	5.17795	2.8368	347.074	52.881	1.521	99.811	1589.21	32.249	Training Dataset
DJ3-4-19-8#-9	2204.98-2205.22	52.07	15.32	2.19	0	0.15	6.18	75.91	6.94	10.93	0.11	0.34	3.89	0.26	1.69	24.16	512	5.59073	3.14197	382.011	52	1.556	74.812	2745.5	45.942	Training Dataset
DJ3-4-19-8#-9	2204.98-2205.22	52.07	15.32	2.19	0	0.15	6.18	75.91	6.94	10.93	0.11	0.34	3.89	0.26	1.69	24.16	512	5.59073	3.14197	387.95	53.002	1.522	66.252	2682.66	46.881	Training Dataset
DJ3-4-20-8#-10	2205.80-2206.09	51.67	21.69	3.69	0	0.36	7.21	84.62	4.96	5.4	0	0	1.77	1.51	2.38	16.02	532	4.68859	5.28215	379.962	54.273	1.568	104.566	839.31	53.233	Training Dataset
DJ3-4-20-8#-10	2205.80-2206.09	51.67	21.69	3.69	0	0.36	7.21	84.62	4.96	5.4	0	0	1.77	1.51	2.38	16.02	532	4.68859	5.28215	377.381	54.126	1.6	150.908	643.691	54.377	Outlier
DJ3-4-20-8#-10	2205.80-2206.09	51.67	21.69	3.69	0	0.36	7.21	84.62	4.96	3.16	0	0	1.77	1.51	2.38	16.02	532	4.51927	5.28215	376.315	52.499	1.609	201.052	480.008	55.525	Outlier
DJ-P20-1-8#-11	2273.89-2274.18	38.04	8.64	1.56	0	0	3.76	52	18.7	17.51	0.56	0	2.58	0.84	3.16	43.35	527	7.18085	1.19954	402.176	47.146	1.317	32.319	428.813	37.263	Training Dataset
DJ-P20-1-8#-11	2273.89-2274.18	38.04	8.64	1.56	0	0	3.76	52	18.7	17.51	0.56	0	2.58	0.84	3.16	43.35	527	7.18085	1.19954	399.827	47.832	1.316	35.513	496.918	37.32	Training Dataset
DJ-P20-3-8#-12	2274.34-2274.57	47.65	9.34	4.29	0.64	0	2.21	64.13	9.67	7.81	0.48	0.13	3.92	1.87	2.59	26.47	518	6.07556	2.42274	392.796	52.303	1.331	41.847	678.951	37.485	Training Dataset
DJ-P20-3-8#-12	2274.34-2274.57	47.65	9.34	4.29	0.64	0	2.21	64.13	9.67	7.81	0.48	0.13	3.92	1.87	2.59	26.47	518	6.07556	2.42274	388.331	53.573	1.351	48.342	732.244	37.795	Training Dataset
DJ-P20-5-8#-13	2274.86-2275.13	37.22	8.82	1.23	0.39	0.46	2.77	50.89	17.65	14.42	0	0	2.67	1.15	3.81	39.7	509	6.38029	1.28186	387.149	46.587	1.38	57.961	770.379	38.474	Training Dataset
DJ-P20-5-8#-13	2274.86-2275.13	37.22	8.82	1.23	0.39	0.46	2.77	50.89	17.65	14.42	0	0	2.67	1.15	3.81	39.7	509	6.38029	1.28186	391.178	46.725	1.352	49.054	750.374	38.155	Training Dataset
DJ-P20-5-8#-13	2274.86-2275.13	37.22	8.82	1.23	0.39	0.46	2.77	50.89	17.65	14.42	0	0	2.67	1.15	3.81	39.7	509	6.38029	1.28186	395.364	47.12	1.321	41.927	714.844	37.99	Testing Dataset
DJ-P20-6-8#-14	2275.55-2275.83	35.84	11.73	6.59	1.21	0.26	6.02	61.65	16.23	12.22	0.16	0	3.08	0.59	1.88	34.16	516	5.43449	1.80474	333.94	45.315	1.517	96.146	488.973	42.354	Training Dataset
DJ-P20-6-8#-14	2275.55-2275.83	35.84	11.73	6.59	1.21	0.26	6.02	61.65	16.23	12.22	0.16	0	3.08	0.59	1.88	34.16	516	5.43449	1.80474	333.312	46.41	1.563	112.221	463.114	43.665	Training Dataset
DJ-P20-7-8#-15	2276.25-2276.55	40.15	12.14	2.76	0	0	3.3	58.35	17.37	12.75	0	0	4.33	0.87	2.62	37.94	506	6.31924	1.53795	405.326	47.784	1.291	56.739	469.843	42.385	Training Dataset
DJ-P20-7-8#-15	2276.25-2276.55	40.15	12.14	2.76	0	0	3.3	58.35	17.37	12.75	0	0	4.33	0.87	2.62	37.94	506	6.31924	1.53795	406.205	45.645	1.276	44.07	493.114	42.109	Testing Dataset
DJ-P20-7-8#-15	2276.25-2276.55	40.15	12.14	2.76	0	0	3.3	58.35	17.37	12.75	0	0	4.33	0.87	2.62	37.94	506	6.31924	1.53795	402.858	43.645	1.285	35.708	526.403	42.059	Training Dataset
DJ-P20-8-8#-16	2276.90-2277.16	34.8	8.21	5.82	0.28	0.44	2.96	52.51	13.17	11.06	0.24	0.63	5.19	0.39	1.8	32.48	514	5.17353	1.61669	387.092	42.432	1.398	50.869	655.852	44.523	Training Dataset
DJ-P20-8-8#-16	2276.90-2277.16	34.8	8.21	5.82	0.28	0.44	2.96	52.51	13.17	11.06	0.24	0.63	5.19	0.39	1.8	32.48	514	5.17353	1.61669	384.525	47.121	1.449	64.19	699.12	45.707	Training Dataset
DJ-P20-10-8#-17	2277.63-2277.88	30.79	13.87	3.16	0	0.34	1.26	49.42	10.63	4.46	0.45	0	1.74	0.91	2.29	20.48	509	7.01529	2.41309	381.98	65.164	1.502	77.242	858.274	48.717	Training Dataset
DJ-P20-10-8#-17	2277.63-2277.88	30.79	13.87	3.16	0	0.34	1.26	49.42	10.63	4.46	0.45	0	1.74	0.91	2.29	20.48	509	7.01529	2.41309	378.102	63.424	1.519	83.512	863.012	49.795	Training Dataset
DJ54-01-8#-18	1887.76-1888.03	35.06	50.09	2.04	1.11	0	0	88.3	3.89	3.15	0.19	0	1.49	0	0.93	9.65	504	17.3967	9.15026	393.837	49.191	1.398	57.134	617.318	50.799	Training Dataset
DJ54-01-8#-18	1887.76-1888.03	35.06	50.09	2.04	1.11	0	0	88.3	3.89	3.15	0.19	0	1.49	0	0.93	9.65	504	17.3967	9.15026	390.036	47.73	1.399	64.517	613.768	49.87	Training Dataset
DJ54-01-8#-18	1887.76-1888.03	35.06	50.09	2.04	1.11	0	0	88.3	3.89	3.15	0.19	0	1.49	0	0.93	9.65	504	17.3967	9.15026	389.057	45.274	1.398	68.992	604.832	48.901	Training Dataset
DJ54-02-8#-19	1888.54-1888.80	29.53	36.45	11.21	0	0.37	0.37	77.93	10.09	3.18	0.19	0	4.86	2.06	0.37	20.75	511	5.33001	3.75566	420.906	50.085	1.349	57.123	604.874	45.381	Training Dataset
DJ54-02-8#-19	1888.54-1888.80	29.53	36.45	11.21	0	0.37	0.37	77.93	10.09	3.18	0.19	0	4.86	2.06	0.37	20.75	511	5.33001	3.75566	427.934	50.928	1.319	48.806	623.261	44.833	Testing Dataset
DJ54-02-8#-19	1888.54-1888.80	29.53	36.45	11.21	0	0.37	0.37	77.93	10.09	3.18	0.19	0	4.86	2.06	0.37	20.75	511	5.33001	3.75566	430.089	49.036	1.297	42.335	656.532	44.488	Training Dataset
DJ54-03-8#-20	1889.13-1889.41	60.26	21.79	4.76	0.18	0.55	0	87.54	2.75	2.01	0.18	0	1.1	0.73	0.73	7.5	515	20.9068	11.672	412.26	43.349	1.332	65.353	841.208	44.197	Training Dataset
DJ54-03-8#-20	1889.13-1889.41	60.26	21.79	4.76	0.18	0.55	0	87.54	2.75	2.01	0.18	0	1.1	0.73	0.73	7.5	515	20.9068	11.672	406.466	38.86	1.345	79.974	907.412	44.179	Training Dataset
DJ54-03-8#-20	1889.13-1889.41	60.26	21.79	4.76	0.18	0.55	0	87.54	2.75	2.01	0.18	0	1.1	0.73	0.73	7.5	515	20.9068	11.672	403.113	37.229	1.346	85.869	970.263	44.154	Training Dataset
DJ54-04-8#-21	1890.43-1890.65	33.9	6.59	35.78	1.13	3.2	5.46	86.06	3.2	1.51	0.19	0	1.7	0.38	0.94	7.92	510	3.30565	10.8662	374.036	48.369	1.58	104.296	1801.62	45.395	Training Dataset
DJ54-04-8#-21	1890.43-1890.65	33.9	6.59	35.78	1.13	3.2	5.46	86.06	3.2	1.51	0.19	0	1.7	0.38	0.94	7.92	510	3.30565	10.8662	376.422	47.767	1.588	98.678	1809.82	45.421	Training Dataset
DJ54-05-8#-22	1891.30-1891.55	60.18	14.15	13.4	0	0.19	2.08	90	2.64	0.57	0.19	0	1.14	0.19	0.57	5.3	514	15.2014	16.9811	375.287	40.554	1.674	113.2	1353.14	43.615	Training Dataset
DJ54-05-8#-22	1891.30-1891.55	60.18	14.15	13.4	0	0.19	2.08	90	2.64	0.57	0.19	0	1.14	0.19	0.57	5.3	514	15.2014	16.9811	357.761	34.014	1.838	118.686	1085.87	42.815	Training Dataset
DJ57-8-1#-23	1884.28-1884.56	8.48	21.37	4.43	1.35	30.46	4.24	70.33	0.39	3.47	0.58	1.54	4.82	0.96	2.12	13.88	525	0.279565	5.067	307.185	37.1289	1.5468	66.7104	2449.07	60.2169	Training Dataset
DJ57-8-1#-23	1884.28-1884.56	8.48	21.37	4.43	1.35	30.46	4.24	70.33	0.39	3.47	0.58	1.54	4.82	0.96	2.12	13.88	525	0.279565	5.067	360.818	53.6642	1.4184	70.8516	1852.4	59.7633	Training Dataset
DJ57-8-1#-23	1884.28-1884.56	8.48	21.37	4.43	1.35	30.46	4.24	70.33	0.39	3.47	0.58	1.54	4.82	0.96	2.12	13.88	525	0.279565	5.067	407.288	67.5732	1.3637	66.6737	1382.85	59.3604	Training Dataset
DJ57-8-2#-24	1884.56-1884.85	4.13	22.8	3.15	2.76	43.74	0.79	77.37	1.18	3.15	3.15	3.15	5.31	0.2	2.95	19.09	513	0.150695	4.05291	446.974	83.2115	1.359	54.174	1054.95	59.0172	Training Dataset
DJ57-8-2#-24	1884.56-1884.85	4.13	22.8	3.15	2.76	43.74	0.79	77.37	1.18	3.15	3.15	3.15	5.31	0.2	2.95	19.09	513	0.150695	4.05291	482.218	87.3919	1.3784	39.8373	835.908	58.7364	Training Dataset
DJ57-8-3#-25	1884.85-1885.12	10.8	22.6	8.67	9.67	23.11	4.45	79.3	0.19	1.35	0.19	1.74	2.9	0.19	0.19	6.75	533	0.37876	11.7481	505.306	83.9352	1.4021	29.3073	701.953	58.5158	Testing Dataset
DJ57-8-3#-25	1884.85-1885.12	10.8	22.6	8.67	9.67	23.11	4.45	79.3	0.19	1.35	0.19	1.74	2.9	0.19	0.19	6.75	533	0.37876	11.7481	511.12	86.6618	1.4235	24.9036	620.633	58.3627	Training Dataset
DJ57-8-4#-26	1885.12-1885.395	7.5	19.3	4.26	1.33	47.69	1.52	81.6	1.52	2.09	0.57	1.33	5.12	0.57	1.71	12.91	521	0.19175	6.32068	505.631	93.8184	1.4385	25.4748	571.445	58.2714	Training Dataset
DJ57-8-4#-26	1885.12-1885.395	7.5	19.3	4.26	1.33	47.69	1.52	81.6	1.52	2.09	0.57	1.33	5.12	0.57	1.71	12.91	521	0.19175	6.32068	492.491	95.5226	1.4436	30.1383	543.589	58.2377	Outlier
DJ57-8-6#-27	1885.665-1885.945	3.52	21.85	4.07	0.56	51.11	0.93	82.04	0	1.67	0.93	0.74	3.89	0.56	0.74	8.53	529	0.0895291	9.61782	378.714	91.0997	1.4126	57.7342	666.541	58.6095	Training Dataset
DJ57-8-6#-27	1885.665-1885.945	3.52	21.85	4.07	0.56	51.11	0.93	82.04	0	1.67	0.93	0.74	3.89	0.56	0.74	8.53	529	0.0895291	9.61782	360.205	87.8948	1.4051	54.3343	774.276	58.7933	Training Dataset
DJ57-8-7#-28	1885.945-1886.205	5.33	43.71	1.52	1.71	32.29	0.76	85.32	0.19	1.14	1.33	0	2.86	0.38	1.52	7.42	508	0.176144	11.4987	354.496	80.7613	1.3982	50.7606	902.685	59.0034	Training Dataset
DJ57-8-7#-28	1885.945-1886.205	5.33	43.71	1.52	1.71	32.29	0.76	85.32	0.19	1.14	1.33	0	2.86	0.38	1.52	7.42	508	0.176144	11.4987	359.777	74.6304	1.3919	49.7742	1036.24	59.2371	Training Dataset
DJ57-8-8#-29	1886.205-1886.475	15.08	25.46	2.1	2.67	29.89	4.77	79.97	0.19	0.57	0.95	0.19	6.68	0.95	0.95	10.48	532	0.364725	7.63073	368.449	71.2256	1.3924	49.9029	1163.77	59.491	Training Dataset
DJ57-8-8#-29	1886.205-1886.475	15.08	25.46	2.1	2.67	29.89	4.77	79.97	0.19	0.57	0.95	0.19	6.68	0.95	0.95	10.48	532	0.364725	7.63073	380.405	68.2592	1.411	49.4112	1283.37	59.766	Training Dataset
DJ57-8-9#-30	1886.475-1886.765	5.14	15.69	0.92	3.3	39.54	10.46	75.05	0.18	0	0.37	0	4.4	0.37	0.18	5.5	528	0.0968153	13.6455	392.566	64.4112	1.4552	49.529	1397.41	60.0604	Training Dataset
DJ57-8-9#-30	1886.475-1886.765	5.14	15.69	0.92	3.3	39.54	10.46	75.05	0.18	0	0.37	0	4.4	0.37	0.18	5.5	528	0.0968153	13.6455	397.783	61.4861	1.5044	53.4202	1497.01	60.3734	Training Dataset
DJ57-8-10#-31	1886.765-1887.025	14.7	13.48	1.35	5.8	38.94	7.74	82.01	0.77	0.39	0.97	1.35	5.42	0.58	0.77	10.25	518	0.289416	8.00098	396.865	61.8569	1.5308	63.2181	1548.91	60.7056	Training Dataset
DJ57-8-10#-31	1886.765-1887.025	14.7	13.48	1.35	5.8	38.94	7.74	82.01	0.77	0.39	0.97	1.35	5.42	0.58	0.77	10.25	518	0.289416	8.00098	397.737	65.5209	1.5183	75.0792	1516.39	61.0539	Training Dataset
DJ57-8-11#-32	1887.025-1887.315	18.06	13.69	1.94	3.11	29.81	13.59	80.2	0.97	0.39	1.55	1.17	2.91	0.19	2.52	9.7	516	0.38693	8.26804	399.47	69.4628	1.4917	83.145	1382.4	61.4165	Training Dataset
DJ57-8-11#-32	1887.025-1887.315	18.06	13.69	1.94	3.11	29.81	13.59	80.2	0.97	0.39	1.55	1.17	2.91	0.19	2.52	9.7	516	0.38693	8.26804	398.295	71.1826	1.4773	82.5537	1212.13	61.793	Training Dataset
DJ57-8-11#-32	1887.025-1887.315	18.06	13.69	1.94	3.11	29.81	13.59	80.2	0.97	0.39	1.55	1.17	2.91	0.19	2.52	9.7	516	0.38693	8.26804	396.829	70.6837	1.4833	77.247	1049.09	62.1801	Training Dataset
DJ57-8-12#-33	1887.315-1887.595	8.22	14.78	1.15	4.21	40.67	7.46	76.49	0.57	0.38	0.19	0.19	3.25	0	0.19	4.77	516	0.177164	16.0356	396.058	69.7634	1.5023	72.9364	878.421	62.5762	Training Dataset
DJ57-8-12#-33	1887.315-1887.595	8.22	14.78	1.15	4.21	40.67	7.46	76.49	0.57	0.38	0.19	0.19	3.25	0	0.19	4.77	516	0.177164	16.0356	393.686	68.6772	1.5309	74.308	666.857	62.9795	Training Dataset
DJ57-8-12#-33	1887.315-1887.595	8.22	14.78	1.15	4.21	40.67	7.46	76.49	0.57	0.38	0.19	0.19	3.25	0	0.19	4.77	516	0.177164	16.0356	389.196	65.1296	1.5714	79.674	435.356	63.3867	Training Dataset
DJ62-07-8#-34	2174.67-2174.88	26.6	40.9	15.8	0.2	0	7.7	91.2	1.8	0	0	0	0.8	0	2.8	5.4	521	2.51327	16.8889	421.856	40.9748	1.2601	62.4578	5463.32	19.9259	Training Dataset
DJ62-07-8#-34	2174.67-2174.88	26.6	40.9	15.8	0.2	0	7.7	91.2	1.8	0	0	0	0.8	0	2.8	5.4	521	2.51327	16.8889	418.755	50.3669	1.2359	46.7419	4345.68	19.6409	Training Dataset
DJ62-10-8#-35	2178.60-2178.80	37.5	20.3	5	1.6	0.5	22.6	87.5	1.8	0	0	0.2	0.8	0.2	1.4	4.4	511	1.52918	19.8864	490.779	65.8305	1.2943	64.4756	1005.53	22.0348	Training Dataset
DJ62-10-8#-35	2178.60-2178.80	37.5	20.3	5	1.6	0.5	22.6	87.5	1.8	0	0	0.2	0.8	0.2	1.4	4.4	511	1.52918	19.8864	489.526	64.5482	1.3043	65.2753	1056.61	22.2289	Training Dataset
DJ62-11-8#-36	2178.80-2179.00	37.5	20.3	5	1.6	0.5	22.6	87.5	1.8	0	0	0.2	0.8	0.2	1.4	4.4	527	1.52918	19.8864	488.933	60.8502	1.3268	69.8222	1098.36	22.4689	Training Dataset
DJ62-11-8#-36	2178.80-2179.00	37.5	20.3	5	1.6	0.5	22.6	87.5	1.8	0	0	0.2	0.8	0.2	1.4	4.4	527	1.52918	19.8864	488.831	57.4673	1.3537	78.3555	1137.32	22.7339	Training Dataset
DJ65-6-8#-37	2450.44-2450.54	34.2	23.4	21	1.7	1.3	3.2	84.8	1.3	0.2	0	0	3.4	0.9	2.3	8.1	508	3.21622	10.4691	395.891	51.713	1.395	55.3138	173.22	26.9322	Training Dataset
DJ65-6-8#-37	2451.90-2452.06	42.1	12.9	28.2	2.2	0.4	2.2	88	2.4	1.3	0	0.4	1.4	0	3	8.5	522	6.18919	10.3529	382.385	55.864	1.3851	80.9371	52413.2	25.27	Outlier
DJ65-6-8#-37	2451.90-2452.06	42.1	12.9	28.2	2.2	0.4	2.2	88	2.4	1.3	0	0.4	1.4	0	3	8.5	522	6.18919	10.3529	389.15	52.9717	1.3864	68.9738	52724.7	25.1454	Outlier
DJ65-9-8#-38	2454.94-2455.26	32.9	30.1	11.7	1.9	1.9	3.2	81.7	4.7	1.1	0.2	0	2.1	0.6	3.6	12.3	508	3.39474	6.64228	363.644	52.6769	1.6651	94.0391	24420.1	29.0983	Training Dataset
DJ65-9-8#-38	2454.94-2455.26	32.9	30.1	11.7	1.9	1.9	3.2	81.7	4.7	1.1	0.2	0	2.1	0.6	3.6	12.3	508	3.39474	6.64228	370.849	54.7028	1.6269	86.2736	11976.9	29.7692	Training Dataset
DJ65-9-8#-38	2454.94-2455.26	32.9	30.1	11.7	1.9	1.9	3.2	81.7	4.7	1.1	0.2	0	2.1	0.6	3.6	12.3	508	3.39474	6.64228	376.057	55.2981	1.5581	75.3384	4791.9	30.5405	Testing Dataset
DJ66-3-8#-39	2049.40-2049.64	8.9	31.2	27.5	3.3	0.6	10.5	82	3.1	0.2	0	0.2	5.2	0.2	4.1	13	513	0.586538	6.30769	394.801	48.039	1.3082	31.1032	9190.73	30.8559	Training Dataset
DJ66-3-8#-39	2049.40-2049.64	8.9	31.2	27.5	3.3	0.6	10.5	82	3.1	0.2	0	0.2	5.2	0.2	4.1	13	513	0.586538	6.30769	383.726	47.467	1.3419	36.5951	4530.55	31.3088	Training Dataset
DJ66-5-8#-40	2052.81-2053.10	51.6	20.6	13	0.9	0.7	0.7	87.5	4.4	0.2	0	0	2.5	0.7	1.5	9.3	520	9.21311	9.4086	398.121	48.9535	1.3426	39.6671	2931.99	29.8128	Training Dataset
DJ66-5-8#-40	2052.81-2053.10	51.6	20.6	13	0.9	0.7	0.7	87.5	4.4	0.2	0	0	2.5	0.7	1.5	9.3	520	9.21311	9.4086	399.585	50.1028	1.3515	43.0278	2819.79	29.9561	Training Dataset
DJ66-5-8#-40	2052.81-2053.10	51.6	20.6	13	0.9	0.7	0.7	87.5	4.4	0.2	0	0	2.5	0.7	1.5	9.3	520	9.21311	9.4086	400.599	51.8232	1.3668	49.9911	2746.58	30.267	Training Dataset
DJ66-6-8#-41	2053.1-2053.38	16.7	37.9	18	3.2	0.4	6.3	82.5	5	1.5	0	0.2	1.1	0.7	1.5	10	524	2.27451	8.25	397.522	53.2971	1.3916	59.5921	2739.79	30.7448	Training Dataset
DJ66-6-8#-41	2053.1-2053.38	16.7	37.9	18	3.2	0.4	6.3	82.5	5	1.5	0	0.2	1.1	0.7	1.5	10	524	2.27451	8.25	390.346	53.9082	1.4252	69.7917	2753.88	31.3761	Training Dataset
DJ68-6-8#-42	2014.93-2015.23	20	36.3	18.8	0.8	0.2	3.5	79.6	7.6	2.3	0	0.4	3.4	0	1.6	15.3	526	3.28571	5.20261	393.348	59.1737	1.4502	80.036	6611.88	26.0082	Training Dataset
DJ68-6-8#-42	2014.93-2015.23	20	36.3	18.8	0.8	0.2	3.5	79.6	7.6	2.3	0	0.4	3.4	0	1.6	15.3	526	3.28571	5.20261	387.228	56.451	1.4458	74.0582	6880.48	25.779	Training Dataset
DJ68-6-8#-42	2014.93-2015.23	20	36.3	18.8	0.8	0.2	3.5	79.6	7.6	2.3	0	0.4	3.4	0	1.6	15.3	526	3.28571	5.20261	393.49	56.4563	1.4176	65.6497	5549.3	25.5205	Training Dataset
DJ68-12-8#-43	2019.60-2019.86	33.1	25.5	15.3	1.7	0.6	2.6	78.8	5.8	3.8	0	0	4.7	0.8	2.1	17.2	521	3.9537	4.5814	403.538	66.1206	1.3245	51.1956	492.309	26.16	Training Dataset
DJ68-12-8#-43	2019.60-2019.86	33.1	25.5	15.3	1.7	0.6	2.6	78.8	5.8	3.8	0	0	4.7	0.8	2.1	17.2	521	3.9537	4.5814	401.878	63.8119	1.3096	44.0964	483.755	25.8028	Testing Dataset
DJ68-12-8#-43	2019.60-2019.86	33.1	25.5	15.3	1.7	0.6	2.6	78.8	5.8	3.8	0	0	4.7	0.8	2.1	17.2	521	3.9537	4.5814	399.301	61.6581	1.3067	40.421	442.507	25.4544	Training Dataset
G13-10-8#-44	2136.10-2136.43	31.4	48.3	3.9	0.4	1.7	5.1	90.8	3.4	0	0.2	0	0.6	0	1.5	5.7	515	3.91011	15.9298	391.26	58.08	1.34	31.29	15813.2	19.69	Training Dataset
G13-10-8#-44	2136.10-2136.43	31.4	48.3	3.9	0.4	1.7	5.1	90.8	3.4	0	0.2	0	0.6	0	1.5	5.7	515	3.91011	15.9298	382.43	59.31	1.36	32.33	17112.6	21.59	Training Dataset
G13-10-8#-44	2136.10-2136.43	31.4	48.3	3.9	0.4	1.7	5.1	90.8	3.4	0	0.2	0	0.6	0	1.5	5.7	515	3.91011	15.9298	377.87	55.84	1.4	36.73	14868.4	24.13	Testing Dataset
G13-12-8#-45	2138.69-2138.90	21.6	34.8	16.5	0.5	2	7.3	82.7	4.4	1.3	0.4	0	2.4	0.7	3.5	12.7	512	1.71698	6.51181	405.73	58.7	1.38	61.52	9434.94	22.18	Training Dataset
G14-7-8#-46	2131.53-2131.79	25.9	41	14.9	1.1	0.7	2.8	86.4	4.1	0.9	0	0.2	1.9	0.4	2.8	10.3	526	3.51136	8.38835	387.756	51.0448	1.4655	61.9566	5966.29	30.9723	Training Dataset
G14-7-8#-46	2131.53-2131.79	25.9	41	14.9	1.1	0.7	2.8	86.4	4.1	0.9	0	0.2	1.9	0.4	2.8	10.3	526	3.51136	8.38835	388.038	47.9674	1.4693	72.737	5986.54	31.3779	Training Dataset
G14-7-8#-46	2131.53-2131.79	25.9	41	14.9	1.1	0.7	2.8	86.4	4.1	0.9	0	0.2	1.9	0.4	2.8	10.3	526	3.51136	8.38835	391.09	45.1339	1.4712	81.8051	5855.58	31.7847	Training Dataset
G16-40-8#-47	1854.70-1854.95	41.3	30.7	3.7	2.6	0.4	8.9	87.6	2.4	0.6	0	0	1.5	0	1.1	5.6	503	3.72269	15.6429	359.946	46.3495	1.3922	53.2628	3109.62	16.8938	Training Dataset
G16-40-8#-47	1854.70-1854.95	41.3	30.7	3.7	2.6	0.4	8.9	87.6	2.4	0.6	0	0	1.5	0	1.1	5.6	503	3.72269	15.6429	353.852	47.6329	1.3917	46.7019	3176.03	17.1604	Training Dataset
G16-41-8#-48	1855.33-1855.54	49.9	14.6	10.1	0.4	0.7	4.3	80	7.8	1.9	0.2	0	2.6	0.9	1.7	15.1	532	5.84314	5.29801	350.955	45.2854	1.3622	66.2699	2878.89	19.5576	Training Dataset
G16-41-8#-48	1855.33-1855.54	49.9	14.6	10.1	0.4	0.7	4.3	80	7.8	1.9	0.2	0	2.6	0.9	1.7	15.1	532	5.84314	5.29801	347.222	42.3386	1.3854	86.3344	2269.17	20.5423	Testing Dataset
G18-9-8#-49	2311.33-2311.64	19.7	37.6	17.4	0.2	0.4	3.4	78.7	10.4	0.7	0	0.2	3.6	0.4	3.4	18.7	514	2.70175	4.20856	372.739	24.8301	1.376	46.8832	55650.2	20.3732	Outlier
G18-9-8#-49	2311.33-2311.64	19.7	37.6	17.4	0.2	0.4	3.4	78.7	10.4	0.7	0	0.2	3.6	0.4	3.4	18.7	514	2.70175	4.20856	409.09	40.3469	1.2781	37.8598	53419.1	20.4736	Outlier
G18-13-8#-50	2314.84-2315.12	33.5	34.8	8	0.6	0.6	9.1	86.6	2.3	0.4	0.4	0.2	1.5	0.2	2.4	7.4	520	2.58571	11.7027	416.578	49.1607	1.2987	65.9588	54172.8	21.1608	Outlier
G18-13-8#-50	2314.84-2315.12	33.5	34.8	8	0.6	0.6	9.1	86.6	2.3	0.4	0.4	0.2	1.5	0.2	2.4	7.4	520	2.58571	11.7027	414.814	49.3265	1.3134	76.0832	52392.6	21.5627	Outlier
G19-10-8#-51	2374.15-2374.33	22.2	44.2	12.8	0.4	0.6	7.4	87.6	3	0.7	0	0	3	0.4	3.3	10.4	510	1.7619	8.42308	421.421	47.925	1.3392	29.434	3778.3	20.145	Training Dataset
G19-10-8#-51	2374.15-2374.33	22.2	44.2	12.8	0.4	0.6	7.4	87.6	3	0.7	0	0	3	0.4	3.3	10.4	510	1.7619	8.42308	418.338	47.2267	1.3333	29.2083	2621.1	20.9657	Training Dataset
G19-13-8#-52	2379.78-2380.02	55	17.1	7.7	1.7	0.6	3.1	85.2	4	0.9	0	0.2	2.2	0.7	1.3	9.3	516	7.39506	9.16129	385.77	49.1734	1.3829	50.2482	19961.3	22.09	Training Dataset
G19-13-8#-52	2379.78-2380.02	55	17.1	7.7	1.7	0.6	3.1	85.2	4	0.9	0	0.2	2.2	0.7	1.3	9.3	516	7.39506	9.16129	370.848	47.2912	1.4566	64.1382	7769.8	23.0355	Testing Dataset
G20-8-8#-53	2410.91-2411.16	1.1	45.7	17.5	0.6	0.2	11.2	76.3	9.1	2.1	0.4	0	2.8	0.6	5.3	20.3	526	0.61194	3.75862	395.04	45.3028	1.3713	28.0654	2444.14	26.6641	Training Dataset
G20-8-8#-53	2410.91-2411.16	1.1	45.7	17.5	0.6	0.2	11.2	76.3	9.1	2.1	0.4	0	2.8	0.6	5.3	20.3	526	0.61194	3.75862	379.425	42.4813	1.4872	37.1754	1322.78	27.2391	Testing Dataset
G20-10-8#-54	2413.80-2414.08	1.7	36.3	29.8	0.6	0.6	3.8	72.8	6.2	0.8	0	0	1.9	0.4	2.7	12	507	0.925532	6.06667	385.426	45.2535	1.3287	57.2271	4200.58	27.9025	Training Dataset
G20-10-8#-54	2413.80-2414.08	1.7	36.3	29.8	0.6	0.6	3.8	72.8	6.2	0.8	0	0	1.9	0.4	2.7	12	507	0.925532	6.06667	374.399	45.2184	1.3753	69.5643	4408.73	28.3363	Training Dataset
H18-9-8#-55	2535.07-2535.47	23.12	50	10.53	0	0	5.08	88.73	3.57	0	0	0	0.38	0.38	1.88	6.21	518	3.45725	14.2882	363.175	37.9145	1.4124	57.7451	107.561	30.3432	Training Dataset
H18-9-8#-55	2535.07-2535.47	23.12	50	10.53	0	0	5.08	88.73	3.57	0	0	0	0.38	0.38	1.88	6.21	518	3.45725	14.2882	377.78	38.2864	1.3917	52.7811	158.9	30.392	Training Dataset
H18-9-8#-55	2535.07-2535.47	23.12	50	10.53	0	0	5.08	88.73	3.57	0	0	0	0.38	0.38	1.88	6.21	518	3.45725	14.2882	381.625	38.7501	1.4025	70.0973	201.18	30.4433	Training Dataset
H18-10-8#-56	2536.33-2536.68	45.57	23.73	13.56	0.75	0.38	2.82	86.81	3.76	1.51	0	0	2.07	0.75	1.51	9.6	505	6.75166	9.04271	396.259	39.1304	1.2902	24.5103	1807.51	30.9843	Training Dataset
H18-10-8#-56	2536.33-2536.68	45.57	23.73	13.56	0.75	0.38	2.82	86.81	3.76	1.51	0	0	2.07	0.75	1.51	9.6	505	6.75166	9.04271	394.672	38.3973	1.2745	27.4919	2181.29	31.0752	Training Dataset
H18-10-8#-56	2536.33-2536.68	45.57	23.73	13.56	0.75	0.38	2.82	86.81	3.76	1.51	0	0	2.07	0.75	1.51	9.6	505	6.75166	9.04271	394.763	38.4265	1.2773	38.2953	2381.14	31.1722	Testing Dataset
DJ61-8-2-2-#-57	2466-2466.4	0	0	77.24	0	0	0	77.24	2.44	10.98	0	0	2.03	0	5.69	21.14	508	1.73834	3.65374	372.662	51.1054	1.3839	70.9	1530.11	6.7082	Training Dataset
DJ61-8-2-2-#-57	2466-2466.4	0	0	77.24	0	0	0	77.24	2.44	10.98	0	0	2.03	0	5.69	21.14	508	1.73834	3.65374	381.086	55.7539	1.3394	72.0964	1822.36	6.8329	Training Dataset
DJ61-8-2-2-#-57	2466-2466.4	0	0	77.24	0	0	0	77.24	2.44	10.98	0	0	2.03	0	5.69	21.14	508	1.73834	3.65374	389.928	56.4957	1.2879	68.6395	2671.75	6.966	Training Dataset
DJ61-8-3-1-#-58	2467.81-2468.2	0	9.85	82.27	0	0	2.46	94.58	0.99	1.48	0	0	0.99	0	0	3.46	513	0.715942	27.3353	390.281	50.2861	1.2788	52.4619	2421.36	7.859	Training Dataset
DJ61-8-3-1-#-58	2467.81-2468.2	0	9.85	82.27	0	0	2.46	94.58	0.99	1.48	0	0	0.99	0	0	3.46	513	0.715942	27.3353	392.02	51.2318	1.2587	49.144	2328.66	7.8665	Training Dataset
DJ61-8-3-1-#-58	2467.81-2468.2	0	9.85	82.27	0	0	2.46	94.58	0.99	1.48	0	0	0.99	0	0	3.46	513	0.715942	27.3353	389.843	52.6236	1.2511	49.2887	2071.42	7.8691	Training Dataset
DJ61-8-3-4-#-59	2469.01-2469.41	1.26	28.45	45.82	3.97	0	13.81	93.31	2.66	1.26	0	0	0.84	0	0	4.76	524	0.353584	19.6029	366.328	55.0566	1.3251	49.0237	1980.96	7.9243	Training Dataset
DJ61-8-3-4-#-59	2469.01-2469.41	1.26	28.45	45.82	3.97	0	13.81	93.31	2.66	1.26	0	0	0.84	0	0	4.76	524	0.353584	19.6029	374.649	54.7427	1.3083	48.4121	2312.85	7.9615	Training Dataset
DJ61-8-3-4-#-59	2469.01-2469.41	1.26	28.45	45.82	3.97	0	13.81	93.31	2.66	1.26	0	0	0.84	0	0	4.76	524	0.353584	19.6029	384.905	54.1144	1.3052	51.7771	2548.01	7.9552	Training Dataset
DJ61-8-4-3-#-60	2471.68-2471.98	1.27	26.96	42.89	2.92	0	15.29	89.33	5.52	1.27	0	0	1.06	0	1.04	8.89	526	0.463485	10.0484	397.649	48.1284	1.2548	36.0316	4153.64	7.1783	Training Dataset
DJ61-8-4-3-#-60	2471.68-2471.98	1.27	26.96	42.89	2.92	0	15.29	89.33	5.52	1.27	0	0	1.06	0	1.04	8.89	526	0.463485	10.0484	404.723	48.3331	1.241	33.0257	4429.33	7.2389	Testing Dataset
DJ61-8-4-3-#-60	2471.68-2471.98	1.27	26.96	42.89	2.92	0	15.29	89.33	5.52	1.27	0	0	1.06	0	1.04	8.89	526	0.463485	10.0484	409.064	49.4055	1.2323	35.0286	4517.87	7.3454	Training Dataset
DJ59-4-8#-61	2265.80-2266.01	24.2	25.7	27	2.1	0.8	6.5	86.3	4.4	1.3	0.4	0.6	1.2	0.4	1.9	10.2	529	2.62281	8.46078	404.722	61.2513	1.3414	43.311	7340.5	21.5689	Training Dataset
DJ59-4-8#-61	2265.80-2266.01	24.2	25.7	27	2.1	0.8	6.5	86.3	4.4	1.3	0.4	0.6	1.2	0.4	1.9	10.2	529	2.62281	8.46078	401.26	57.0286	1.3556	50.6869	6929.47	20.9336	Training Dataset
DJ59-4-8#-61	2265.80-2266.01	24.2	25.7	27	2.1	0.8	6.5	86.3	4.4	1.3	0.4	0.6	1.2	0.4	1.9	10.2	529	2.62281	8.46078	399.352	53.7468	1.3835	58.1066	6682.24	20.5602	Training Dataset
DJ59-6-8#-62	2268.07-2268.30	56.9	14.5	12.5	1.8	0.6	2.9	89.2	1.8	0.2	0	0.2	1.4	0.8	1.2	5.6	505	8.29577	15.9286	369.572	51.1313	1.38	42.6952	8010.3	20.7045	Training Dataset
DJ59-6-8#-62	2268.07-2268.30	56.9	14.5	12.5	1.8	0.6	2.9	89.2	1.8	0.2	0	0.2	1.4	0.8	1.2	5.6	505	8.29577	15.9286	366.228	50.9326	1.4314	46.9787	7162.69	20.7199	Training Dataset
DJ59-10-8#-63	2270.40-2270.64	7.7	29.2	38.7	0.8	1.5	3.4	81.3	4.8	0	0	0	1.3	0	1.1	7.2	518	1.71233	11.2917	361.199	67.4988	1.5085	83.8899	10035.9	22.9288	Training Dataset
DJ59-10-8#-63	2270.40-2270.64	7.7	29.2	38.7	0.8	1.5	3.4	81.3	4.8	0	0	0	1.3	0	1.1	7.2	518	1.71233	11.2917	364.532	75.2844	1.5283	82.1836	9838.5	22.9124	Training Dataset
DJ69-54-8#-64	1803.65-1803.83	16.6	45.3	21.1	0.6	0.2	2.3	86.1	3.8	1.1	0	0.2	3.6	0.8	3.6	13.1	503	2.00935	6.57252	402.673	77.7749	1.4714	73.7461	1151.23	13.9823	Training Dataset
DJ69-54-8#-64	1803.65-1803.83	16.6	45.3	21.1	0.6	0.2	2.3	86.1	3.8	1.1	0	0.2	3.6	0.8	3.6	13.1	503	2.00935	6.57252	402.365	90.2724	1.4177	61.4397	1788.09	13.4011	Training Dataset
DJ69-56-8#-65	1804.33-1804.49	20	26.7	33.9	1.3	1.1	4.3	87.3	2.1	0.4	0	0	3.4	1.1	3.8	10.8	511	1.64234	8.08333	403.952	66.2076	1.3099	27.2708	2099.22	8.0404	Training Dataset
DJ69-56-8#-65	1804.33-1804.49	20	26.7	33.9	1.3	1.1	4.3	87.3	2.1	0.4	0	0	3.4	1.1	3.8	10.8	511	1.64234	8.08333	408.968	60.72	1.302	25.8061	1824.45	7.975	Training Dataset
DJ69-58-8#-66	1805.10-1805.26	37.6	6.5	28.7	3.1	1.7	3.1	80.7	3.7	1.3	0	0	4.2	0.8	3.4	13.4	529	3.22727	6.02239	410.248	74.3605	1.3291	50.5578	1799.95	8.4997	Training Dataset
DJ69-58-8#-66	1805.10-1805.26	37.6	6.5	28.7	3.1	1.7	3.1	80.7	3.7	1.3	0	0	4.2	0.8	3.4	13.4	529	3.22727	6.02239	403.35	80.888	1.3477	55.9422	1976.1	8.7567	Training Dataset
DJ69-62-8#-67	1807.43-1807.68	15	26.8	8.8	0.6	3.7	22.1	77	1	0.2	0	0.2	0.8	0.6	2.2	5	502	0.547297	15.4	379.344	66.4457	1.4772	79.5013	4117.69	10.0006	Training Dataset
DJ69-62-8#-67	1807.43-1807.68	15	26.8	8.8	0.6	3.7	22.1	77	1	0.2	0	0.2	0.8	0.6	2.2	5	502	0.547297	15.4	379.192	66.6217	1.4873	78.0233	4858.37	9.9471	Training Dataset

## Sheet: Supplemental Data 2
Supplemental Data2 Cross-Validation Results of the V/I-SSA-SVR and TPI-SSA-SVR Models
Average Value of V/I
	Population size	11	12	13	14	15	16	17	18	19	20	21	22	23	24	25	26	27	28	29	30
Number of Iterations
21		75.5967	75.7389	75.1326	75.1596	75.9752	75.6731	75.1022	75.1904	75.147	75.5511	75.0631	76.0816	75.5492	77.3273	75.2004	75.3427	76.158	77.6209	76.2238	75.7865
22		75.7539	76.3268	77.8213	75.4342	76.0943	75.8748	75.6088	75.6735	80.6232	77.3405	75.082	77.284	76.3018	76.6993	77.6255	75.5043	78.7925	78.4309	79.6645	76.2656
23		76.2775	76.9609	77.9733	75.8571	76.3028	76.591	75.8868	76.0181	80.865	77.5326	76.4226	78.7041	77.5166	80.2346	79.1675	75.8446	79.5815	81.6606	78.5486	77.1336
24		76.7759	77.0414	78.3515	78.5894	78.8797	76.6913	76.3593	79.2925	81.1979	78.0713	78.961	83.2239	85.1949	80.6522	80.0106	78.5333	80.1451	77.926	85.4521	82.2842
25		77.9687	78.7586	78.5448	81.6927	79.9662	79.6704	79.0624	81.2642	83.8435	78.0807	79.4926	83.7271	85.8919	80.8254	80.5626	78.5857	81.5732	86.432	78.4084	85.7287
26		78.7694	81.6279	79.1811	82.107	84.2414	83.4903	79.6087	82.3314	84.84	78.8183	80.7419	83.8011	88.8852	81.5561	83.839	79.103	83.7672	85.0036	86.0646	84.31
27		80.4652	81.8855	79.9912	83.0406	85.9101	83.7261	85.5769	83.4632	85.601	85.3876	83.5066	87.3236	88.8	83.2799	85.6222	81.8352	84.9815	86.3809	86.4905	80.3277
28		81.3137	84.7222	80.6201	83.2352	87.1667	87.4687	86.9048	84.9486	86.769	87.1964	84.9552	87.8034	87.4234	83.6688	87.414	81.8652	87.8301	88.3532	87.9106	85.9069
29		84.8018	86.135	81.6773	85.37	87.886	87.9188	87.9835	85.5407	87.5499	87.5598	85.5952	89.048	88.9479	84.2808	89.3437	86.9299	88.3564	88.3792	89.4039	88.3149
30		87.0597	87.224	82.5185	86.2696	89.4402	88.3726	88.5492	87.9634	88.4762	89.5339	86.6311	89.5577	89.9767	89.7728	89.9909	88.6471	89.8768	89.2768	89.9518	89.8314
Standard Deviation of V/I
	Population size	11	12	13	14	15	16	17	18	19	20	21	22	23	24	25	26	27	28	29	30
Number of Iterations
21		3.00211	3.50928	2.79888	2.74596	3.60622	2.80255	3.5939	2.55218	3.40171	2.88789	2.64816	3.74769	3.57732	3.5982	2.42899	3.13024	3.85723	3.78497	3.12005	3.73413
22		2.72427	3.7149	2.99785	3.26696	3.98268	2.84631	3.70914	2.7379	3.5831	3.02372	3.30413	4.04774	3.94521	3.71399	3.14054	3.27416	3.86263	4.08573	3.40263	3.81258
23		3.12354	4.20947	3.18069	3.72056	4.30776	3.06664	3.87603	3.76286	3.95413	3.43931	3.53891	4.38301	4.24599	3.75257	3.35807	3.49742	4.00407	4.13394	3.51582	3.88763
24		3.94211	4.24304	3.26945	4.1534	4.65936	3.75022	4.14712	4.67933	4.02494	3.61628	3.81782	4.41529	4.59687	4.0359	4.15359	3.7199	4.25362	4.13532	3.75969	4.52482
25		4.84001	4.59925	4.93384	4.85964	4.98133	4.82481	4.81596	4.99143	4.71661	4.79896	4.13972	4.84464	4.95252	4.92215	4.46497	4.2785	4.89214	4.97123	4.58011	4.8719
26		4.45346	4.50562	4.636	4.50187	4.81405	3.97148	4.74001	4.9133	4.60187	4.77196	4.1196	4.59986	4.81453	4.59514	4.2867	4.25113	4.41511	4.51676	4.40702	4.7604
27		4.20123	4.27538	3.47208	4.42989	4.7004	3.94436	4.16554	4.89398	4.28446	4.19075	3.91774	4.58526	4.72811	4.08615	4.24469	4.14074	4.26624	4.17162	3.9282	4.73175
28		2.45464	3.23973	2.78281	2.57921	3.06752	2.6624	2.37301	2.50477	2.45799	2.61565	2.603	3.47889	3.49745	3.05409	2.35943	2.90637	3.21301	3.73712	2.78086	3.00303
29		1.82964	2.69421	2.17015	1.80763	2.17779	1.92889	1.93775	1.87344	1.87631	1.8902	2.19729	2.94527	3.02111	1.82785	1.78243	1.7758	2.15441	2.09397	2.29002	2.38204
30		1.60762	2.1492	1.89577	1.59237	1.70641	1.51662	1.44684	1.44122	1.57784	1.49796	1.41865	1.44173	2.16035	1.49516	1.57846	1.44199	1.72709	2.46637	1.59439	1.63705
Average Value of TPI
	Population size	11	12	13	14	15	16	17	18	19	20	21	22	23	24	25	26	27	28	29	30
Number of Iterations
21		76.302	75.888	77.5864	76.0927	75.2009	76.5857	75.3851	75.7654	76.1858	75.054	75.3234	76.1653	78.0215	76.4092	75.2501	76.2005	75.471	75.2423	76.0707	75.5855
22		76.7723	77.9319	77.9419	76.5742	77.8047	78.1328	75.8701	77.0469	77.2201	75.2305	75.6698	77.001	75.7451	76.9739	75.3035	80.2995	76.3721	75.4678	77.2483	78.3399
23		76.8788	76.5336	77.7338	77.955	76.9626	77.1384	77.9376	78.5188	78.0343	78.538	76.1557	78.1164	77.361	75.8097	77.1364	77.202	78.8331	79.7089	78.0071	80.0676
24		78.1784	78.0381	78.623	78.2606	79.5034	77.6028	78.1936	77.6855	77.3134	77.4681	77.3855	80.1861	80.0286	79.0684	77.4993	76.7406	79.5548	79.4975	79.2006	81.2293
25		80.2188	78.1287	78.7566	79.0945	79.6182	79.2525	78.476	80.5806	79.2452	77.7438	79.6159	81.627	80.2575	79.7315	77.8973	78.1755	80.2713	80.5085	80.3951	81.7518
26		80.8469	78.771	79.1384	80.8476	79.6249	79.9313	79.3923	82.0751	79.7477	78.1327	80.247	81.8574	81.0053	80.7991	80.9243	79.1818	81.1101	81.1203	80.77	82.0065
27		81.5775	83.1203	80.6746	80.9025	80.0932	80.8887	80.3314	82.4269	82.4098	78.6639	81.2655	82.7283	82.6477	81.8446	82.3858	79.3637	81.6922	81.8034	80.9069	83.231
28		83.4818	83.2087	80.8115	81.7155	84.476	81.8641	83.0645	82.8468	82.4983	79.3443	81.9055	83.0123	83.1012	81.8553	82.8889	80.9516	82.6939	82.1035	82.1496	83.2425
29		84.1096	83.7326	81.8482	83.9695	84.5712	81.96	83.7363	83.9301	83.0662	83.0883	82.9334	83.6937	83.5113	84.5668	83.0404	83.6499	82.7853	82.4863	82.5126	84.6254
30		84.8284	83.8304	84.2886	89.9193	84.9069	83.8807	88.8845	84.9129	89.4858	83.7461	84.9855	88.8972	86.808	88.2763	89.8044	90.4001	83.6196	89.6754	90.3187	87.7072
Standard Deviation of TPI
	Population size	11	12	13	14	15	16	17	18	19	20	21	22	23	24	25	26	27	28	29	30
Number of Iterations
21		3.16824	2.72343	3.65153	2.95068	3.29077	2.68707	2.88841	3.22469	3.59159	2.68559	3.27385	2.62909	3.29033	3.70732	2.50919	4.20693	3.73885	3.19061	2.7404	3.64849
22		4.92135	3.549	4.2888	3.89025	3.37328	2.72759	3.09709	4.35369	4.11484	2.7599	4.26565	2.65071	3.33472	3.9161	3.01243	4.38547	3.96999	3.26967	2.76375	4.29216
23		5.21215	3.70227	4.52784	4.49771	5.05182	4.55597	3.58105	5.05891	4.71952	4.37548	4.85041	3.7035	3.81746	5.32113	4.33559	5.37427	4.55394	3.71404	4.06167	4.52393
24		5.20239	3.6906	4.37529	4.26828	4.12021	3.9211	3.19326	4.83976	4.59362	3.51919	4.38517	3.60269	3.61587	3.96048	3.33737	5.08615	4.08173	3.70744	3.88714	4.41358
25		5.48387	3.85784	5.76176	5.20116	5.40867	5.11276	3.95199	5.15128	4.76278	4.74313	4.98299	5.17598	4.56264	5.32992	4.59567	5.59903	4.82624	3.83802	4.09448	4.60894
26		5.9189	5.50671	5.90033	5.84571	5.89256	5.90795	4.6576	5.83233	5.48771	5.86452	5.67901	5.91679	5.82016	5.73418	5.61451	5.9145	5.94187	5.2341	5.66149	4.88636
27		5.79198	4.58421	5.76457	5.80925	5.69389	5.4229	3.99609	5.48053	4.86611	4.76428	5.38393	5.31702	4.84327	5.55941	5.02254	5.85361	5.21804	4.09585	4.66365	4.74173
28		2.62243	2.47886	3.31198	2.83722	2.50316	2.68416	2.63641	3.22253	2.89386	2.46139	3.11563	2.39307	3.0266	3.70696	2.34324	4.13829	3.70499	2.47962	2.72543	3.21793
29		2.40634	2.44677	2.25411	2.63155	2.36364	2.64056	2.43052	2.13394	2.18915	2.21121	2.46183	2.29149	2.6075	2.34797	2.34184	3.59536	3.43218	2.18565	2.62112	3.21735
30		2.11647	2.31512	2.14527	2.13721	2.18657	2.43616	2.20614	2.1239	2.03129	2.1827	2.17167	2.15406	2.08391	2.3167	2.10144	3.40828	2.7797	2.14448	2.16852	2.05719
